# Supplementary material for: Effectiveness of the Internet of Things for Improving Pregnancy and Postpartum Women’s Health in High-Income Countries: A Systematic Review and Meta-Analysis of Randomized Controlled Trials
Source: Healthcare (Basel). 2025 Aug 23;13(17):2103. doi: 10.3390/healthcare13172103 (PMC12428080; doi:10.3390/healthcare13172103)
Supplement: Supplementary file 1 [file healthcare-13-02103-s001.zip]

Archive with 10 entries (10 files):
- Figure S1. Risk of bias graph_rev.pdf
- Figure S2. Meta-analysis_rev.pdf
- Table S1. PRISMA_2020_checklist.pdf
- Table S2. Search strategy.pdf
- Table S3. Summary of findings.pdf
- Table S4. Additional characteristics of the included studies.pdf
- Table S5. Fat change_rev.pdf
- Table S6. Gestational weight gain_rev.pdf
- Table S7. Weight change of postpartum women_rev.pdf
- Table S8. Summary of outcomes reported in included studies, categorized as primary clinical outcomes and behavioralintermediate outcomes.pdf
